# Supplementary material for: Limited Predictive or Prognostic Role of Tumor-Infiltrating Tissue-Resident Memory CD8 T Cells in Patients with Hepatocellular Carcinoma Receiving Immunotherapy
Source: Cancers (Basel). 2021 Oct 14;13(20):5142. doi: 10.3390/cancers13205142 (PMC8533865; doi:10.3390/cancers13205142)
Supplement: Supplementary file 1 [file cancers-13-05142-s001.zip]

Archive with 1 entries (1 files):
- cancers-1417104-supplementary.pdf
